# Supplementary material for: Cellular tagging as a neural network mechanism for behavioural tagging
Source: Nat Commun. 2016 Aug 1;7:12319. doi: 10.1038/ncomms12319 (PMC4974651; doi:10.1038/ncomms12319)
Supplement: Supplementary Data 1 — Actual cell count data set. The cell count data contain actual numbers of labelled cells in Figures 3, 4, 5, 6, Supplementary Figure 4 and Supplementary Figure 6. [file ncomms12319-s2.xlsx]

## Sheet: Fig. 3 and Supple Fig.4
	Figure. 3c, 3e, and Supplemental Figure 4											Values in red are used for displaying data					Values in red are used for displaying data				Values in red are used for displaying data
												Supple Fig. 4					Figure. 3c				Figure. 3e
	Figure. 3c, 3e, and Supplemental Figure 4 (Home cage)
				Actual number of positive cells and Mean													Percentage of positive cells (/DAPI)
				CA1				CA3				DG					CA1				CA3
	Group	Mouse#	Section	Cyto+	Nuc+	Overlap	DAPI	Cyto+	Nuc+	Overlap	DAPI	Cyto+	Nuc+	Overlap			%Cyto	%Nuc	%Overlap	chance	%Cyto	%Nuc	%Overlap	chance
	Home cage	1	1st	2	4	0	119	0	1	0	128	5	6	4
			2nd	4	7	0	100	0	3	0	122	9	8	6
			3rd	1	6	1	117	2	2	0	99	6	6	4
			Mean	2.33333	5.66667	0.333333	112	0.666667	2	0	116.333	6.66667	6.66667	4.66667		Percentage	2.08333	5.05952	0.297619	0.105407	0.573066	1.7192	0	0.00985214
	Home cage	2	1st	0	1	0	124	2	0	0	145	14	16	13
			2nd	3	0	0	108	5	3	1	127	12	14	10
			3rd	4	0	0	111	2	3	0	105	14	15	12
			Mean	2.33333	0.333333	0	114.333	3	2	0.333333	125.667	13.3333	15	11.6667		Percentage	2.04082	0.291545	0	0.0059499	2.38727	1.59151	0.265252	0.0379937
	Home cage	3	1st	0	2	0	120	0	0	0	113	7	2	2
			2nd	0	2	0	107	0	3	0	113	3	3	2
			3rd	0	1	0	127	0	1	0	139	5	3	1
			Mean	0	1.66667	0	118	0	1.33333	0	121.667	5	2.66667	1.66667		Percentage	0	1.41243	0	0	0	1.09589	0	0
	Home cage	4	1st	6	4	1	120	0	0	0	127	5	5	4
			2nd	1	1	0	115	0	0	0	87	7	4	4
			3rd	3	2	1	103	0	0	0	90	6	7	6
			Mean	3.33333	2.33333	0.666667	112.667	0	0	0	101.333	6	5.33333	4.66667		Percentage	2.95858	2.07101	0.591716	0.0612724	0	0	0	0
	Home cage	5	1st	4	6	1	115	0	0	0	115	7	5	4
			2nd	3	5	0	117	1	1	0	114	6	4	4
			3rd	3	6	1	137	3	2	1	122	3	3	3
			Mean	3.33333	5.66667	0.666667	123	1.33333	1	0.333333	117	5.33333	4	3.66667		Percentage	2.71003	4.60705	0.542005	0.124852	1.1396	0.854701	0.2849	0.00974018
	Home cage	6	1st	2	5	1	134	0	0	0	134	5	1	1
			2nd	1	1	1	119	2	5	1	127	6	4	3
			3rd	0	1	1	102	1	2	1	121	5	3	3
			Mean	1	2.33333	1	118.333	1	2.33333	0.666667	127.333	5.33333	2.66667	2.33333		Percentage	0.84507	1.97183	0.84507	0.0166634	0.78534	1.83246	0.52356	0.0143911
	Home cage	7	1st	1	3	0	106	1	4	0	121
			2nd	0	1	0	103	0	1	0	111
			3rd	0	3	0	112	0	0	0	101
			Mean	0.333333	2.33333	0	107	0.333333	1.66667	0	111					Percentage	0.311526	2.18069	0	0.00679341	0.3003	1.5015	0	0.00450901
	Home cage	8	1st	0	2	0	76	0	3	0	96
			2nd	0	3	0	98	0	2	0	100
			3rd	0	2	0	87	0	2	0	110
			Mean	0	2.33333	0	87	0	2.33333	0	102					Percentage	0	2.68199	0	0	0	2.28758	0	0
	Home cage	9	1st	0	3	0	107	2	0	0	96
			2nd	0	2	0	114	0	0	0	89
			3rd	0	1	0	97	1	0	0	104
			Mean	0	2	0	106	1	0	0	96.3333					Percentage	0	1.88679	0	0	1.03806	0	0	0
			Mean	1.40741	2.74074	0.296296	110.926	0.814815	1.40741	0.148148	113.185	6.94444	6.05556	4.77778		Mean	1.21659	2.46254	0.252935	0.0356598	0.691515	1.2092	0.119301	0.00849845
			SEM	0.477189	0.592593	0.12963	3.49328	0.319679	0.303161	0.0807204	3.73923	1.30076	1.89818	1.46481		SEM	0.409826	0.500172	0.109977	0.016401	0.258385	0.266299	0.0642852	0.00410432
	Figure. 3c, 3e, and Supplemental Figure 4 (Familiarized group)
				Actual number of positive cells and Mean													Percentage of positive cells (/DAPI)
				CA1				CA3				DG					CA1				CA3
	Group	Mouse#	Section	Cyto+	Nuc+	Overlap	DAPI	Cyto+	Nuc+	Overlap	DAPI	Cyto+	Nuc+	Overlap			%Cyto	%Nuc	%Overlap	chance	%Cyto	%Nuc	%Overlap	chance
	Familiarized	1	1st	15	18	8	103	11	11	5	114	17	19	12
			2nd	14	18	10	102	15	22	12	145	13	10	7
			3rd	7	17	3	114	9	8	3	121	18	16	13
			Mean	12	17.6667	7	106.333	11.6667	13.6667	6.66667	126.667	16	15	10.6667		Percentage	11.2853	16.6144	6.58307	1.87498	9.21053	10.7895	5.26316	0.993767
	Familiarized	2	1st	9	18	6	132	4	9	4	126	13	17	9
			2nd	10	13	4	115	7	5	2	123	17	19	13
			3rd	17	17	9	118	12	13	8	108	11	11	9
			Mean	12	16	6.33333	121.667	7.66667	9	4.66667	119	13.6667	15.6667	10.3333		Percentage	9.86301	13.1507	5.20548	1.29705	6.44258	7.56303	3.92157	0.487254
	Familiarized	3	1st	12	21	3	146	11	10	4	129	16	13	12
			2nd	17	24	7	119	9	10	6	128	18	14	12
			3rd	11	23	4	120	9	10	3	124	22	20	13
			Mean	13.3333	22.6667	4.66667	128.333	9.66667	10	4.33333	127	18.6667	15.6667	12.3333		Percentage	10.3896	17.6623	3.63636	1.83505	7.61155	7.87402	3.41207	0.599335
	Familiarized	4	1st	17	13	9	115	9	6	3	125	17	13	13
			2nd	18	20	6	142	6	6	1	123	17	12	20
			3rd	14	22	10	115	8	13	6	115	13	15	22
			Mean	16.3333	18.3333	8.33333	124	7.66667	8.33333	3.33333	121	15.6667	13.3333	18.3333		Percentage	13.172	14.7849	6.72043	1.94748	6.33609	6.88705	2.75482	0.43637
	Familiarized	5	1st	13	23	6	103	5	11	3	118	11	14	11
			2nd	11	23	4	111	6	9	2	112	9	9	5
			3rd	19	23	9	118	9	7	3	115	9	11	8
			Mean	14.3333	23	6.33333	110.667	6.66667	9	2.66667	115	9.66667	11.3333	8		Percentage	12.9518	20.7831	5.72289	2.69179	5.7971	7.82609	2.31884	0.453686
	Familiarized	6	1st	5	18	4	106	3	10	1	138	7	4	4
			2nd	7	20	3	139	8	6	4	114	8	9	6
			3rd	11	23	5	115	8	8	7	123	11	14	11
			Mean	7.66667	20.3333	4	120	6.33333	8	4	125	8.66667	9	7		Percentage	6.38889	16.9444	3.33333	1.08256	5.06667	6.4	3.2	0.324267
	Familiarized	7	1st	10	19	6	117	6	9	3	116	16	12	12
			2nd	14	21	8	77	3	7	2	100	15	13	12
			3rd	4	18	1	100	4	3	1	89	14	12	11
			Mean	9.33333	19.3333	5	98	4.33333	6.33333	2	101.667	15	12.3333	11.6667		Percentage	9.52381	19.7279	5.10204	1.87885	4.2623	6.22951	1.96721	0.26552
	Familiarized	8	1st	6	18	3	123	1	3	0	121	17	9	9
			2nd	11	19	4	147	7	5	2	112	14	8	8
			3rd	11	14	6	103	4	6	1	135	12	8	8
			Mean	9.33333	17	4.33333	124.333	4	4.66667	1	122.667	14.3333	8.33333	8.33333		Percentage	7.5067	13.6729	3.48525	1.02639	3.26087	3.80435	0.815217	0.124055
	Familiarized	9	1st	10	14	6	116	2	6	1	106
			2nd	10	13	5	120	4	5	3	106
			3rd	10	15	4	123	8	10	5	132
			Mean	10	14	5	119.667	4.66667	7	3	114.667					Percentage	8.35655	11.6992	4.17827	0.977646	4.06977	6.10465	2.61628	0.248445
	Familiarized	10	1st	3	12	1	120	3	0	0	128
			2nd	2	9	0	129	3	2	0	152
			3rd	6	9	4	104	6	4	2	121
			Mean	3.66667	10	1.66667	117.667	4	2	0.666667	133.667					Percentage	3.11615	8.49858	1.41643	0.264828	2.99252	1.49626	0.498753	0.0447758
	Familiarized	11	1st	5	9	2	111	8	4	2	85
			2nd	4	8	0	120	3	1	0	122
			3rd	10	8	1	109	6	3	0	100
			Mean	6.33333	8.33333	1	113.333	5.66667	2.66667	0.666667	102.333					Percentage	5.58824	7.35294	0.882353	0.4109	5.53746	2.60586	0.651466	0.144299
			Mean	10.3939	16.9697	4.87879	116.727	6.57576	7.33333	3	118.97	13.9583	12.5833	10.8333		Mean	8.92201	14.6265	4.20599	1.38977	5.50795	6.14366	2.49267	0.374707
			SEM	1.11266	1.41739	0.654854	2.69186	0.742764	1.01205	0.564971	3.02162	1.1725	1.01721	1.25673		SEM	0.938326	1.29547	0.576117	0.219664	0.563831	0.795652	0.443467	0.0804294
	Figure. 3c, 3e, and Supplemental Figure 4 (Novelty group)
				Actual number of positive cells and Mean													Percentage of positive cells (/DAPI)
				CA1				CA3				DG					CA1				CA3
	Group	Mouse#	Section	Cyto+	Nuc+	Overlap	DAPI	Cyto+	Nuc+	Overlap	DAPI	Cyto+	Nuc+	Overlap			%Cyto	%Nuc	%Overlap	chance	%Cyto	%Nuc	%Overlap	chance
	Novelty	1	1st	25	26	20	109	14	16	10	135	16	12	10
			2nd	20	31	14	120	10	9	7	139	18	14	12
			3rd	24	35	21	11	8	10	8	123	26	24	19
			Mean	23	30.6667	18.3333	80	10.6667	11.6667	8.33333	132.333	20	16.6667	13.6667		Percentage	28.75	38.3333	22.9167	11.0208	8.06045	8.81612	6.29723	0.710619
	Novelty	2	1st	7	13	5	129	10	11	6	110	13	13	8
			2nd	18	25	13	126	4	14	3	115	15	19	13
			3rd	17	23	12	131	6	12	5	120	17	15	14
			Mean	14	20.3333	10	128.667	6.66667	12.3333	4.66667	115	15	15.6667	11.6667		Percentage	10.8808	15.8031	7.77202	1.71951	5.7971	10.7246	4.05797	0.621718
	Novelty	3	1st	13	24	10	114	4	8	3	129	9	8	7
			2nd	11	19	7	90	9	7	2	123	9	16	9
			3rd	10	21	8	112	6	5	2	123	14	10	10
			Mean	11.3333	21.3333	8.33333	105.333	6.33333	6.66667	2.33333	125	10.6667	11.3333	8.66667		Percentage	10.7595	20.2532	7.91139	2.17914	5.06667	5.33333	1.86667	0.270222
	Novelty	4	1st	17	27	16	108	7	7	3	127	7	3	3
			2nd	20	25	16	100	6	7	1	107	6	4	4
			3rd	36	33	22	101	11	3	2	91	4	10	5
			Mean	24.3333	28.3333	18	103	8	5.66667	2	108.333	5.66667	5.66667	4		Percentage	23.6246	27.5081	17.4757	6.49868	7.38462	5.23077	1.84615	0.386272
	Novelty	5	1st	27	38	20	105	8	9	7	110	10	15	9
			2nd	13	25	11	110	8	15	6	128	11	7	7
			3rd	15	25	13	102	11	10	7	132	15	12	10
			Mean	18.3333	29.3333	14.6667	105.667	9	11.3333	6.66667	123.333	12	11.3333	8.66667		Percentage	17.3502	27.7603	13.8801	4.81645	7.2973	9.18919	5.40541	0.670562
	Novelty	6	1st	12	16	9	98	0	1	0	117	10	15	10
			2nd	18	19	12	120	7	9	7	120	11	8	7
			3rd	11	16	9	130	5	11	5	123	12	12	9
			Mean	13.6667	17	10	116	4	7	4	120	11	11.6667	8.66667		Percentage	11.7816	14.6552	8.62069	1.72662	3.33333	5.83333	3.33333	0.194444
	Novelty	7	1st	11	12	6	127	3	7	1	108	14	16	12
			2nd	10	13	6	117	6	5	1	89	16	14	11
			3rd	6	15	6	146	5	2	2	89	15	14	9
			Mean	9	13.3333	6	130	4.66667	4.66667	1.33333	95.3333	15	14.6667	10.6667		Percentage	6.92308	10.2564	4.61538	0.710059	4.8951	4.8951	1.3986	0.239621
	Novelty	8	1st	9	17	7	125	2	4	1	111	15	14	14
			2nd	7	13	3	97	4	6	3	111	13	13	11
			3rd	9	12	5	137	7	9	4	96	12	9	9
			Mean	8.33333	14	5	119.667	4.33333	6.33333	2.66667	106	13.3333	12	11.3333		Percentage	6.96379	11.6992	4.17827	0.814705	4.08805	5.97484	2.51572	0.244255
	Novelty	9	1st	9	12	5	90	5	1	1	134	14	11	9
			2nd	10	21	8	100	4	3	2	124	4	3	3
			3rd	3	8	2	95	4	5	2	132	13	8	7
			Mean	7.33333	13.6667	5	95	4.33333	3	1.66667	130	10.3333	7.33333	6.33333		Percentage	7.7193	14.386	5.26316	1.1105	3.33333	2.30769	1.28205	0.0769231
	Novelty	10	1st	11	7	1	112	5	2	2	112
			2nd	8	5	1	121	4	2	2	109
			3rd	10	15	5	118	5	4	1	112
			Mean	9.66667	9	2.33333	117	4.66667	2.66667	1.66667	111					Percentage	8.26211	7.69231	1.9943	0.635547	4.2042	2.4024	1.5015	0.101002
	Novelty	11	1st	5	15	4	122	3	4	1	111
			2nd	8	12	4	91	2	0	0	103
			3rd	10	12	4	98	3	3	1	67
			Mean	7.66667	13	4	103.667	2.66667	2.33333	0.666667	93.6667					Percentage	7.3955	12.5402	3.85852	0.92741	2.84698	2.4911	0.711744	0.0709211
	Novelty	12	1st	8	12	7	125	3	1	0	87
			2nd	4	4	2	83	6	8	3	91
			3rd	5	8	1	98	5	7	4	120
			Mean	5.66667	8	3.33333	102	4.66667	5.33333	2.33333	99.3333					Percentage	5.55556	7.84314	3.26797	0.43573	4.69799	5.36913	2.34899	0.252241
			Mean	12.6944	18.1667	8.75	108.833	5.83333	6.58333	3.19444	113.278	12.5556	11.8148	9.2963		Mean	12.1638	17.3942	8.47952	2.71626	5.08376	5.71397	2.71378	0.3199
			SEM	1.79057	2.26208	1.61544	4.10951	0.679795	1.00765	0.668505	3.80697	1.32637	1.20712	0.97728		SEM	2.11954	2.70765	1.85399	0.924802	0.497297	0.783415	0.501336	0.0660017

## Sheet: Fig. 4
	Figure. 4b and 4f																						Values in red are used for displaying data
																							Figure 4b
	Figure. 4b (ON-Dox, home cage group)					Actual number of positive cells and Mean																	Percentage of positive cells (/DAPI)
						CA1 (EYFP+)												DAPI					%EYFP
	Group	Mouse#				1st section	2nd section	3rd section	Mean									1st section	2nd section	3rd section	Mean		EYFP/DAPI
	ON-Dox, home cage	1				3	2	6	3.66667									69	62	96	75.6667		4.84581
	ON-Dox, home cage	2				19	11	12	14									78	78	69	75		18.6667
	ON-Dox, home cage	3				12	4	1	5.66667									113	90	93	98.6667		5.74324
	ON-Dox, home cage	4				0	0	2	0.666667									69	87	87	81		0.823045
	ON-Dox, home cage	5				0	0	1	0.333333									83	93	82	86		0.387597
		Mean							4.86667												83.2667		6.09327
		SEM							2.48685												4.33513		3.31737
	Figure. 4b (ON-Dox, square group)					Actual number of positive cells and Mean																	Percentage of positive cells (/DAPI)
						CA1 (EYFP+)												DAPI					%EYFP
	Group	Mouse#				1st section	2nd section	3rd section	Mean									1st section	2nd section	3rd section	Mean		EYFP/DAPI
	ON-Dox, square	1				5	12	11	9.33333									92	89	96	92.3333		10.1083
	ON-Dox, square	2				0	2	1	1									69	68	66	67.6667		1.47783
	ON-Dox, square	3				0	0	0	0									107	71	71	83		0
		Mean							3.44444												81		3.86205
		SEM							2.95856												7.19053		3.15213
	Figure. 4b (OFF-Dox, home cage group)					Actual number of positive cells and Mean																	Percentage of positive cells (/DAPI)
						CA1 (EYFP+)												DAPI					%EYFP
	Group	Mouse#				1st section	2nd section	3rd section	Mean									1st section	2nd section	3rd section	Mean		EYFP/DAPI
	OFF-Dox, home cage	1				7	6	10	7.66667									104	100	110	104.667		7.32484						Values in red are used for displaying data
	OFF-Dox, home cage	2				7	10	15	10.6667									93	64	83	80		13.3333
	OFF-Dox, home cage	3				5	2	0	2.33333									100	82	60	80.6667		2.89256
	OFF-Dox, home cage	4				1	0	2	1									84	69	82	78.3333		1.2766
		Mean							5.41667												85.9167		6.20683
		SEM							2.2664												6.26923		2.69766
																													Figure 4f
	Figure. 4b and 4f (OFF-Dox, square laser-OFF group)					Actual number of positive cells and Mean																	Percentage of positive cells (/DAPI)			Percentage of positive cells (overlap+/EYFP+)
			%Exploring			CA1 (EYFP+)				CA1 (zif+)				Overlap				DAPI					%EYFP	%zif	%overlap	％Overlap/EYFP
	Group	Mouse#	A	C		1st section	2nd section	3rd section	Mean	1st section	2nd section	3rd section	Mean	1st section	2nd section	3rd section	Mean	1st section	2nd section	3rd section	Mean		EYFP/DAPI	zif/DAPI	overlap/DAPI	1st section	2nd section	3rd section	Mean
	OFF-Dox, square laser-OFF	1	28.9897	71.0103		21	21	24	22	25	59	10	31.3333	10	14	4	9.33333	93	122	84	99.6667		22.0736	31.4381	9.36455	47.619	66.6667	16.6667	43.6508
	OFF-Dox, square laser-OFF	2	36.2527	63.7473		20	10	15	15	16	11	5	10.6667	12	3	2	5.66667	31	82	51	54.6667		27.439	19.5122	10.3659	60	30	13.3333	34.4444
	OFF-Dox, square laser-OFF	3	34.662	65.338		26	18	30	24.6667	18	17	18	17.6667	4	2	8	4.66667	100	96	90	95.3333		25.8741	18.5315	4.8951	15.3846	11.1111	26.6667	17.7208
	OFF-Dox, square laser-OFF	4	47.9866	52.0134		26	17	13	18.6667	39	34	16	29.6667	13	6	2	7	89	107	67	87.6667		21.2928	33.8403	7.98479	50	35.2941	15.3846	33.5596
	OFF-Dox, square laser-OFF	5	20.8738	79.1262		26	14	18	19.3333	35	23	27	28.3333	15	5	7	9	128	118	107	117.667		16.4306	24.0793	7.64873	57.6923	35.7143	38.8889	44.0985
	OFF-Dox, square laser-OFF	6	38.354	61.646		23	18	12	17.6667	38	25	21	28	15	7	7	9.66667	96	108	71	91.6667		19.2727	30.5455	10.5455	65.2174	38.8889	58.3333	54.1465
	OFF-Dox, square laser-OFF	7	24.0616	75.9384		10	18	16	14.6667	23	23	17	32.0833	7	9	6	7.33333	88	94	74	85.3333		17.1875	37.5977	8.59375	70	50	37.5	52.5
	OFF-Dox, square laser-OFF	8	29.4362	70.5638		17	15	16	16	25	17	14	30.9167	11	5	1	5.66667	63	104	83	83.3333		19.2	37.1	6.8	64.7059	33.3333	6.25	34.7631
	OFF-Dox, square laser-OFF	9	36.7742	63.2258		10	26	9	15	17	28	11	27.5833	6	8	4	6	66	88	58	70.6667		21.2264	39.033	8.49057	60	30.7692	44.4444	45.0712
		Mean	33.0434	66.9566					18.1111				26.25				7.14815				87.3333		21.1107	30.1864	8.29875				39.995
		SEM	2.72987	2.72987					1.15336				2.41239				0.606322				5.91608		1.22495	2.59033	0.58846				3.74231
	Figure. 4b and 4f (OFF-Dox, square laser-ON group)					Actual number of positive cells and Mean																	Percentage of positive cells (/DAPI)			Percentage of positive cells (overlap+/EYFP+)
			%Exploring			CA1 (EYFP+)				CA1 (zif+)				Overlap				DAPI					%EYFP	%zif	%overlap	％Overlap/EYFP
	Group	Mouse#	A	C		1st section	2nd section	3rd section	Mean	1st section	2nd section	3rd section	Mean	1st section	2nd section	3rd section	Mean	1st section	2nd section	3rd section	Mean		EYFP/DAPI	zif/DAPI	overlap/DAPI	1st section	2nd section	3rd section	Mean
	OFF-Dox, square laser-ON	1	51.7945	48.2055		23	19	21	21	5	4	11	6.66667	1	0	4	1.66667	157	87	64	102.667		20.4545	6.49351	1.62338	4.34783	0	19.0476	7.79848
	OFF-Dox, square laser-ON	2	63.4409	36.5591		10	11	16	12.3333	8	8	5	7	2	2	3	2.33333	56	52	48	52		23.7179	13.4615	4.48718	20	18.1818	18.75	18.9773
	OFF-Dox, square laser-ON	3	52.6415	47.3585		10	9	13	10.6667	7	13	14	11.3333	3	3	3	3	50	53	61	54.6667		19.5122	20.7317	5.4878	30	33.3333	23.0769	28.8034
	OFF-Dox, square laser-ON	4	43.3686	56.6314		8	10	9	9	23	18	3	14.6667	3	8	0	3.66667	70	60	76	68.6667		13.1068	21.3592	5.33981	37.5	80	0	39.1667
	OFF-Dox, square laser-ON	5	49.9588	50.0412		11	18	8	12.3333	16	20	10	15.3333	4	1	1	2	39	67	77	61		20.2186	25.1366	3.27869	36.3636	5.55556	12.5	18.1397
	OFF-Dox, square laser-ON	6	46.5455	53.4545		17	17	19	17.6667	6	2	0	2.66667	4	1	0	1.66667	78	97	62	79		22.3629	3.37553	2.1097	23.5294	5.88235	0	9.80392
	OFF-Dox, square laser-ON	7	48.0412	51.9588		23	32	9	21.3333	5	38	33	25.3333	3	10	5	6	119	131	73	107.667		19.8142	23.5294	5.57276	13.0435	31.25	55.5556	33.283
	OFF-Dox, square laser-ON	8	48.5876	51.4124		17	13	14	14.6667	46	49	28	41	12	6	1	6.33333	96	91	78	88.3333		16.6038	46.4151	7.16981	70.5882	46.1538	7.14286	41.295
	OFF-Dox, square laser-ON	9	60.2771	39.7229		17	19	22	19.3333	12	7	8	29.1667	3	2	3	2.66667	75	81	101	85.6667		22.5681	34.0467	3.11284	17.6471	10.5263	13.6364	13.9366
	OFF-Dox, square laser-ON	10	55.1593	44.8407		18	21	27	22	17	14	11	33.5	6	2	5	4.33333	94	97	90	93.6667		23.4875	35.7651	4.62633	33.3333	9.52381	18.5185	20.4586
	OFF-Dox, square laser-ON	11	49.183	50.817		13	22	7	14	2	8	23	24.5833	1	1	1	1	70	82	65	72.3333		19.3548	33.9862	1.38249	7.69231	4.54545	14.2857	8.84116
		Mean	51.7271	48.2729					15.8485				19.2045				3.15152				78.697		20.1092	24.0273	4.01734				21.864
		SEM	1.79061	1.79061					1.39216				3.72012				0.532506				5.65997		0.944009	3.93536	0.560329				3.63743
	Figure. 4b and 4f (OFF-Dox, circle laser-ON group)					Actual number of positive cells and Mean																	Percentage of positive cells (/DAPI)			Percentage of positive cells (overlap+/EYFP+)
			%Exploring			CA1 (EYFP+)				CA1 (zif+)				Overlap				DAPI					%EYFP	%zif	%overlap	％Overlap/EYFP
	Group	Mouse#	A	C		1st section	2nd section	3rd section	Mean	1st section	2nd section	3rd section	Mean	1st section	2nd section	3rd section	Mean	1st section	2nd section	3rd section	Mean		EYFP/DAPI	zif/DAPI	overlap/DAPI	1st section	2nd section	3rd section	Mean
	OFF-Dox, circle laser-ON	1	44.4816	55.5184		8	11	13	10.6667	9	11	12	10.6667	0	1	2	1	69	70	69	69.3333		15.3846	15.3846	1.44231	0	9.09091	15.3846	8.15851
	OFF-Dox, circle laser-ON	2	30.6912	69.3088		16	12	14	14	27	15	14	18.6667	8	1	2	3.66667	44	66	62	57.3333		24.4186	32.5581	6.39535	50	8.33333	14.2857	24.2063
	OFF-Dox, circle laser-ON	3	18.6304	81.3696		21	24	15	20	12	25	16	17.6667	0	4	3	2.33333	94	97	94	95		21.0526	18.5965	2.45614	0	16.6667	20	12.2222
	OFF-Dox, circle laser-ON	4	19.6353	80.3647		18	17	29	21.3333	28	29	32	29.6667	8	6	11	8.33333	71	72	111	84.6667		25.1969	35.0394	9.84252	44.4444	35.2941	37.931	39.2232
	OFF-Dox, circle laser-ON	5	44.6389	55.3611		10	20	22	17.3333	15	20	10	15	2	5	3	3.33333	76	65	63	68		25.4902	22.0588	4.90196	20	25	13.6364	19.5455
	OFF-Dox, circle laser-ON	6	40.7332	59.2668		11	25	21	19	26	37	25	29.3333	1	11	8	6.66667	69	100	72	80.3333		23.6515	36.5145	8.29876	9.09091	44	38.0952	30.3954
	OFF-Dox, circle laser-ON	7	49.9494	50.0506		31	41	9	27	12	40	25	25.6667	4	9	2	5	86	126	112	108		25	23.7654	4.62963	12.9032	21.9512	22.2222	19.0256
	OFF-Dox, circle laser-ON	8	30.5976	69.4024		11	9	28	16	19	28	35	27.3333	3	5	9	5.66667	54	82	111	82.3333		19.4332	33.1984	6.88259	27.2727	55.5556	32.1429	38.3237
	OFF-Dox, circle laser-ON	9	30.4848	69.5152		15	9	12	12	12	4	38	18.75	4	2	9	5	45	25	50	40		30	46.875	12.5	26.6667	22.2222	75	41.2963
	OFF-Dox, circle laser-ON	10	35.6707	64.3293		13	30	17	20	24	13	15	31.1667	6	5	4	5	102	63	82	82.3333		24.2915	37.8543	6.07287	46.1538	16.6667	23.5294	28.7833
	OFF-Dox, circle laser-ON	11	23.6417	76.3583		21	17	25	21	8	15	8	26.6667	1	1	1	1	74	69	80	74.3333		28.2511	35.8744	1.34529	4.7619	5.88235	4	4.88142
		Mean	33.5595	66.4405					18.0303				22.7803				4.27273				76.5152		23.8337	30.7018	5.88795				24.1874
		SEM	3.174	3.174					1.41525				2.07024				0.688753				5.48706		1.21569	2.86949	1.0496				3.813

## Sheet: Fig. 5
	Figure. 5d																			Values in red are used for displaying data
																				Fig. 5d
	Figure. 5d (Square-NOR group)		Actual number of positive cells and Mean																	Percentage of positive cells (/DAPI)
			CA1 cytosolic Arc+				CA1 Nuclear Arc+				Overlap				DAPI					%Cyto	%Nuc	%overlap	chance
	Group	Mouse#	1st section	2nd section	3rd section	Mean	1st section	2nd section	3rd section	Mean	1st section	2nd section	3rd section	Mean	1st section	2nd section	3rd section	Mean		Cyto/DAPI	Nuc/DAPI	overlap/DAPI
	Square-NOR	1	20	13	23	18.6667	45	35	41	40.3333	15	8	16	13	101	98	110	103		18.123	39.1586	12.6214	7.0967
	Square-NOR	2	15	21	7	14.3333	29	31	24	28	13	17	5	11.6667	93	105	96	98		14.6259	28.5714	11.9048	4.17881
	Square-NOR	3	1	19	21	13.6667	24	33	31	29.3333	0	14	13	9	107	113	113	111		12.3123	26.4264	8.10811	3.2537
	Square-NOR	4	10	13	14	12.3333	29	35	34	32.6667	5	10	12	9	115	106	117	112.667		10.9467	28.9941	7.98817	3.17391
	Square-NOR	5	14	6	4	8	35	22	21	26	11	4	3	6	113	116	123	117.333		6.81818	22.1591	5.11364	1.51085
	Square-NOR	6	18	13	16	15.6667	22	20	26	22.6667	10	7	11	9.33333	102	97	90	96.3333		16.263	23.5294	9.68858	3.82658
	Square-NOR	7	9	13	12	11.3333	10	19	13	14	3	7	5	5	106	95	104	101.667		11.1475	13.7705	4.91803	1.53507
	Square-NOR	8	14	9	14	12.3333	18	12	17	15.6667	2	6	7	5	96	89	106	97		12.7148	16.1512	5.15464	2.05359
	Square-NOR	9	5	6	15	8.66667	14	13	19	15.3333	3	2	7	4	105	91	88	94.6667		9.15493	16.1972	4.22535	1.48284
		Mean				12.7778				24.8889				8				103.519		12.4563	23.8842	7.74696	3.12356
		SEM				1.10833				2.957				1.05556				2.73134		1.16712	2.667	1.04791	0.605232
	Figure. 5d (Circle-NOR group)		Actual number of positive cells and Mean																	Percentage of positive cells (/DAPI)
			CA1 cytosolic Arc+				CA1 Nuclear Arc+				Overlap				DAPI					%Cyto	%Nuc	%overlap	chance
	Group	cage#	1st section	2nd section	3rd section	Mean	1st section	2nd section	3rd section	Mean	1st section	2nd section	3rd section	Mean	1st section	2nd section	3rd section	Mean		Cyto/DAPI	Nuc/DAPI	overlap/DAPI
	Circle-NOR	1	17	18	14	16.3333	31	32	28	30.3333	6	6	7	6.33333	107	142	116	121.667		13.4247	24.9315	5.20548	3.34697
	Circle-NOR	2	14	10	8	10.6667	37	30	29	32	6	6	4	5.33333	96	116	101	104.333		10.2236	30.6709	5.11182	3.13569
	Circle-NOR	3	7	13	8	9.33333	27	22	33	27.3333	5	3	6	4.66667	142	117	111	123.333		7.56757	22.1622	3.78378	1.67714
	Circle-NOR	4	14	4	15	11	19	22	28	23	4	2	6	4	127	113	109	116.333		9.45559	19.7708	3.4384	1.86944
	Circle-NOR	5	9	18	10	12.3333	16	20	16	17.3333	4	9	3	5.33333	97	107	108	104		11.859	16.6667	5.12821	1.9765
	Circle-NOR	6	18	18	6	14	15	20	14	16.3333	7	6	2	5	102	97	92	97		14.433	16.8385	5.15464	2.4303
	Circle-NOR	7	18	14	19	17	18	19	24	20.3333	8	5	9	7.33333	119	108	98	108.333		15.6923	18.7692	6.76923	2.94533
	Circle-NOR	8	9	3	8	6.66667	22	10	12	14.6667	2	1	2	1.66667	91	97	99	95.6667		6.96864	15.331	1.74216	1.06836
	Circle-NOR	9	15	10	9	11.3333	22	22	16	20	8	4	2	4.66667	81	91	97	89.6667		12.6394	22.3048	5.20446	2.8192
		Mean				12.0741				22.3704				4.92593				106.704		11.3626	20.8273	4.61535	2.36321
		SEM				1.09682				2.082				0.523455				3.93522		1.00654	1.60939	0.478232	0.254309

## Sheet: Fig. 6
	Figure. 6e																			Values in red are used for displaying data
																				Fig. 6e
	Figure. 6e (VEH group)		Actual number of positive cells and Mean																	Percentage of positive cells (/DAPI)
			CA1 cytosolic Arc+				CA1 Nuclear Arc+				Overlap				DAPI					%Cyto	%Nuc	%overlap	chance
	Group	Mouse#	1st section	2nd section	3rd section	Mean	1st section	2nd section	3rd section	Mean	1st section	2nd section	3rd section	Mean	1st section	2nd section	3rd section	Mean		Cyto/DAPI	Nuc/DAPI	overlap/DAPI
	VEH	1	26	20	25	23.6667	33	32	28	31	15	16	17	16	100	132	97	109.667		21.5805	28.2675	14.5897	6.10028
	VEH	2	18	25	24	22.3333	23	18	32	24.3333	13	13	17	14.3333	93	98	109	100		22.3333	24.3333	14.3333	5.43444
	VEH	3	22	22	23	22.3333	35	29	22	28.6667	18	17	11	15.3333	102	97	105	101.333		22.0395	28.2895	15.1316	6.23485
	VEH	4	20	23	22	21.6667	24	27	26	25.6667	9	13	10	10.6667	102	112	133	115.667		18.732	22.1902	9.2219	4.15667
	VEH	5	23	24	28	25	27	23	25	25	12	13	19	14.6667	95	101	114	103.333		24.1935	24.1935	14.1935	5.85328
	VEH	6	17	24	17	19.3333	25	39	24	29.3333	9	28	11	16	96	104	103	101		19.1419	29.0429	15.8416	5.55937
	VEH	7	22	18	30	23.3333	24	32	59	38.3333	8	13	26	15.6667	101	101	101	101		23.1023	37.9538	15.5116	8.7682
		Mean				22.5238				28.9048				14.6667				104.571		21.589	27.753	14.1176	6.0153
		SEM				0.673996				1.82678				0.708975				2.22268		0.755638	1.96142	0.847776	0.526894
	Figure. 6e (SCH23390 group)		Actual number of positive cells and Mean																	Percentage of positive cells (/DAPI)
			CA1 cytosolic Arc+				CA1 Nuclear Arc+				Overlap				DAPI					%Cyto	%Nuc	%overlap	chance
	Group	cage#	1st section	2nd section	3rd section	Mean	1st section	2nd section	3rd section	Mean	1st section	2nd section	3rd section	Mean	1st section	2nd section	3rd section	Mean		Cyto/DAPI	Nuc/DAPI	overlap/DAPI
	SCH23390	1	26	21	21	22.6667	24	25	32	27	7	8	10	8.33333	107	95	92	98		23.1293	27.551	8.5034	6.37234
	SCH23390	2	20	18	17	18.3333	17	30	28	25	7	8	10	8.33333	109	121	118	116		15.8046	21.5517	7.18391	3.40616
	SCH23390	3	18	23	25	22	34	42	33	36.3333	11	13	10	11.3333	88	111	110	103		21.3592	35.2751	11.0032	7.53448
	SCH23390	4	21	24	21	22	28	36	32	32	6	11	8	8.33333	83	111	107	100.333		21.9269	31.8937	8.30565	6.9933
	SCH23390	5	17	24	23	21.3333	23	24	34	27	6	8	9	7.66667	83	105	112	100		21.3333	27	7.66667	5.76
	SCH23390	6	26	17	21	21.3333	36	30	22	29.3333	17	8	10	11.6667	103	59	88	83.3333		25.6	35.2	14	9.0112
	SCH23390	7	25	18	16	19.6667	34	23	24	27	16	5	10	10.3333	99	107	107	104.333		18.8498	25.8786	9.90415	4.87807
		Mean				21.0476				29.0952				9.42857				100.714		21.1433	29.1929	9.50957	6.27937
		SEM				0.574726				1.47055				0.620267				3.65831		1.17782	1.93495	0.897317	0.690846

## Sheet: Supplementary Fig. 6
	Supplementary Figure. 6			Values in red are used for displaying data					Values in red are used for displaying data
				Supplementary Figure 6 (Y-axis)					Supplementary Figure 6 (X-axis)
	Supple. Figure 6 (Square laser-OFF group)					Percentage of positive cells (overlap/EYFP)
			%Exploring			%Overlap/EYFP
	Group	Mouse#	A	C		1st section	2nd section	3rd section	Mean
	OFF-Dox, square laser-OFF	1	28.9897	71.0103		47.619	66.6667	16.6667	43.6508
	OFF-Dox, square laser-OFF	2	36.2527	63.7473		60	30	13.3333	34.4444
	OFF-Dox, square laser-OFF	3	34.662	65.338		15.3846	11.1111	26.6667	17.7208
	OFF-Dox, square laser-OFF	4	47.9866	52.0134		50	35.2941	15.3846	33.5596
	OFF-Dox, square laser-OFF	5	20.8738	79.1262		57.6923	35.7143	38.8889	44.0985
	OFF-Dox, square laser-OFF	6	38.354	61.646		65.2174	38.8889	58.3333	54.1465
	OFF-Dox, square laser-OFF	7	24.0616	75.9384		70	50	37.5	52.5
	OFF-Dox, square laser-OFF	8	29.4362	70.5638		64.7059	33.3333	6.25	34.7631
	OFF-Dox, square laser-OFF	9	36.7742	63.2258		60	30.7692	44.4444	45.0712
		Mean	33.0434	66.9566					39.995
		SEM	2.72987	2.72987					3.74231
	Supple. Figure 6 (Square laser-ON group)					Percentage of positive cells (overlap/EYFP)
			%Exploring			%Overlap/EYFP
	Group	Mouse#	A	C		1st section	2nd section	3rd section	Mean
	OFF-Dox, square laser-ON	1	51.7945	48.2055		4.34783	0	19.0476	7.79848
	OFF-Dox, square laser-ON	2	63.4409	36.5591		20	18.1818	18.75	18.9773
	OFF-Dox, square laser-ON	3	52.6415	47.3585		30	33.3333	23.0769	28.8034
	OFF-Dox, square laser-ON	4	43.3686	56.6314		37.5	80	0	39.1667
	OFF-Dox, square laser-ON	5	49.9588	50.0412		36.3636	5.55556	12.5	18.1397
	OFF-Dox, square laser-ON	6	46.5455	53.4545		23.5294	5.88235	0	9.80392
	OFF-Dox, square laser-ON	7	48.0412	51.9588		13.0435	31.25	55.5556	33.283
	OFF-Dox, square laser-ON	8	48.5876	51.4124		70.5882	46.1538	7.14286	41.295
	OFF-Dox, square laser-ON	9	60.2771	39.7229		17.6471	10.5263	13.6364	13.9366
	OFF-Dox, square laser-ON	10	55.1593	44.8407		33.3333	9.52381	18.5185	20.4586
	OFF-Dox, square laser-ON	11	49.183	50.817		7.69231	4.54545	14.2857	8.84116
		Mean	51.7271	48.2729					21.864
		SEM	1.79061	1.79061					3.63743
